# Supplementary material for: Effectiveness of Psychological Treatments for Problematic Use of Internet, Video Games, Social Media and Instant Messaging: A Systematic Review and Meta-Analysis
Source: Int J Environ Res Public Health. 2025 Oct 21;22(10):1598. doi: 10.3390/ijerph22101598 (PMC12563152; doi:10.3390/ijerph22101598)
Supplement: Supplementary file 1 [file ijerph-22-01598-s001.zip]

Archive with 1 entries (1 files):
- ijerph-3832912-supplementary_2nd proofed (1).pdf
